# Supplementary material for: Enlightening the black and white: species delimitation and UNITE species hypothesis testing in the Russula albonigra species complex
Source: IMA Fungus. 2021 Aug 2;12:20. doi: 10.1186/s43008-021-00064-0 (PMC8327428; doi:10.1186/s43008-021-00064-0)
Supplement: Supplementary file 1 — Additional file 1. Sequence similarity table. Table showing sequence similarity at distinguishing nucleotide positions. [file 43008_2021_64_MOESM1_ESM.xlsx]

## Sheet: Sheet1
species	label	34	41	64	69	124	423	453	592	602	best match
	UDB0663165 Estonia	C	-	C	C	C	-	-	-	-	100% R. ustulata, R. nigrifracta & US spp.
R. nigrifacta	Russula nigrifacta SAV-F 3006 Slovakia	C	T	C	C	C	T	T	C	T
	UDB0273348 Estonia	C	T	C	C	C	T	T	C	C
	Russula nigrifacta SAV-F 1501 Slovakia	C	T	C	C	C	T	T	C	C
	Russula nigrifacta RDL 16-028 Italy	C	T	C	C	C	T	T	C	C
	Russula nigrifacta SAV-F 2418 Slovakia	C	T	C	C	C	T	T	C	C
	Russula nigrifacta RDL 16-044 Italy HOLOTYPE	C	T	C	C	C	T	T	C	C
	Russula nigrifacta SAV-F 2419 Slovakia	C	T	C	C	C	T	T	C	C
	Russula nigrifacta RDL 16-063 Italy	C	T	C	C	C	T	T	C	C
	UDB0299885 Estonia	-	-	C	C	C	T	T	C	C
	UDB0448007 Estonia	C	T	C	C	C	T	T	C	C
US sp. 1	KF306042 United States	C	-	C	C	C	T	T	C	T
	KF306043 United States	C	-	C	C	C	T	T	C	T
	KF306041 United States	C	-	C	C	C	T	T	C	T
	JF834355 United States	C	-	C	C	C	T	T	C	T
	KF306040 United States	C	-	C	C	C	T	T	C	T
	UDB031025 Canada	-	-	-	-	-	T	T	C	T	100% US sp. 1
R. ambusta	UDB0660450 Estonia	G	-	C	C	T	C	C	C	T
	DQ422029 Sweden	G	-	C	C	T	C	C	C	T
	Russula ambusta FH 2008 ST01 Germany	G	-	C	C	T	C	C	C	T
	UDB051783 Estonia	G	-	C	C	T	C	C	C	T
	UDB0703616 Estonia	G	-	C	C	T	C	C	C	T
	FJ013070 Spain	G	-	C	C	T	C	C	C	T
	Russula ambusta SAV-F 3358 Slovakia HOLOTYPE	G	-	C	C	T	C	C	C	T
	UDB0367026 Estonia	G	-	C	C	T	C	C	C	T
	UDB0557800 Estonia	C	-	C	C	C	T	C	-	-	100% R. ustulata & US sp. 2
	UDB065518 Estonia	C	-	C	C	C	T	C	C	T	89% R. ustulata & US sp. 2
US sp. 2	KT800130 United States	-	-	C	C	C	T	C	C	C
	JF834364 United States	-	-	C	C	C	T	C	C	C
	HM488592 United States	C	-	C	C	C	T	C	C	C
R. ustulata	UDB0502905 Estonia	-	-	-	-	-	T	C	A	T	100% R. ustulata
	MH930188 Russian Federation	C	-	C	C	C	T	C	A	T
	KJ769287 Russian Federation	C	-	C	C	C	T	C	A	T
	UDB0703036 Estonia	C	-	C	C	C	T	C	A	T
	NOBAS4607-17 O-F-253969 Norway	C	-	C	C	C	T	C	A	T
	UDB0585705 Estonia	C	-	C	C	C	T	C	A	T
	UDB011193 Estonia	C	-	C	C	C	T	C	A	T
	UDB0701696 Estonia	C	-	C	C	C	T	C	A	T
	UDB031522 Estonia	C	-	C	C	C	T	C	A	T
	UDB0661958 Estonia	C	-	C	C	C	T	C	A	T
	UDB031523 Estonia	C	-	C	C	C	T	C	A	T
	Russula ustulata AV 16-019 Norway HOLOTYPE	C	-	C	C	C	T	C	A	T
	Russula ustulata PRM 924452 Czech Republic	C	-	C	C	C	T	C	A	T
	UDB0392273 Estonia	C	-	C	C	C	T	C	A	T
	UDB051911 Estonia	C	-	C	C	C	T	C	A	T
	UDB0536051 Estonia	C	-	C	C	C	T	C	A	T
	UDB0211768 Estonia	C	-	C	C	C	T	C	A	T
	UDB0641772 Estonia	C	-	C	C	C	T	C	A	T
	UDB016040 Finland	C	-	C	C	C	T	C	A	T
	UDB0513905 Estonia	C	-	C	C	C	T	C	A	T
	UDB037058 NOBAS3604-16 TROM-F-26206 Norway	C	-	C	C	C	T	C	A	T
	UDB0287633 Estonia	C	-	C	C	C	T	C	A	T
	UDB038057 NOBAS948-15 O-F-249610 Norway	C	-	C	C	C	T	C	A	T
	UDB011240 Estonia	C	-	C	C	C	T	C	A	T
	Russula ustulata SAV-F 2610 Slovakia	C	-	C	C	C	T	C	A	T
	UDB0459908 Estonia	C	-	C	C	C	T	C	A	T
	UDB0669827 Estonia	C	-	C	C	C	T	C	A	T
R. albonigra	Russula albonigra SAV-F 20177 Slovakia	C	-	T	T	C	T	T	C	T
	Russula albonigra JK RUS 13090603 Germany	C	-	T	T	C	T	T	C	T
	Russula albonigra SAV-F 3465 Slovakia	C	-	T	T	C	T	T	C	T
	NOBAS1869-16 O-F-251473 Norway	C	-	T	T	C	T	T	C	T
	NOBAS1778-16 O-F-251577 Norway	C	-	T	T	C	T	T	C	T
	Russula albonigra SAV-F 4776 Slovakia	C	-	T	T	C	T	T	C	T
	JF519228 Austria	C	-	T	T	C	T	T	C	T
	Russula albonigra SAV-F 755 Slovakia	C	-	T	T	C	T	T	C	T
	JF519235 Austria	C	-	T	T	C	T	T	C	T
	Russula albonigra PRM 934322 Czech Republic	C	-	T	T	C	T	T	C	T
	NOBAS1861-16 O-F-251464 Norway	C	-	T	T	C	T	T	C	T
	JF519248 Austria	C	-	T	T	C	T	T	C	T
	UDB063604 Estonia	C	-	C	T	C	T	T	C	T
	UDB0602964 Estonia	C	-	C	T	C	T	T	C	T
	Russula albonigra SAV-F 20197 Slovakia EPITYPE	C	-	T	T	C	T	T	C	T
	Russula albonigra SAV-F 2559 Slovakia	C	-	T	T	C	T	T	C	T
	JF519253 Austria	C	-	T	T	C	T	T	C	T
	Russula albonigra PRM 924409 Czech Republic	C	-	T	T	C	T	T	C	T
	JF519171 Austria	C	-	T	T	C	T	T	C	T
China sp.	KX441086 China	C	-	C	T	C	T	T	C	T
R. sp. 1	Russula sp. 1 RW 1975 Italy	T	-	C	C	C	T	T	C	T
