# Supplementary material for: Enlightening the black and white: species delimitation and UNITE species hypothesis testing in the Russula albonigra species complex
Source: IMA Fungus. 2021 Aug 2;12:20. doi: 10.1186/s43008-021-00064-0 (PMC8327428; doi:10.1186/s43008-021-00064-0)
Supplement: Supplementary file 2 — Additional file 2. Comparison table. Table with a detailed comparison of microscopical characters. [file 43008_2021_64_MOESM2_ESM.xlsx]

## Sheet: Blad1
			R. albonigra	R. ambusta	R. nigrifacta	R. ustulata	R. sp. 1
			SAV F-755	SAV F-3358	RDL 16-028	AV 16-019	RW 1975
			SAV F-2559	2008 ST01	RDL 16-044	SAV F-2610
			SAV F-20177		RDL 16-063
			SAV F-20197		SAV F-2418
					SAV F-2419
spores	size		8.1 x 6.2, Q=1.30	7.5 x 5.8, Q=1.29	8.3 x 5.8, Q=1.44	8.1 x 6.5, Q=1.26	7.9 x 6.3, Q=1.26
			8.2 x 6.4, Q=1.28	9.0 x 6.2, Q=1.46	7.7 x 6.0, Q=1.28	8.7 x 6.1, Q=1.42
			7.7 x 6.0, Q=1.27		8.2 x 6.0, Q=1.35
					7.9 x 6.1, Q=1.29
			8.0 x 6.3, Q=1.29	8.2 x 6.0, Q=1.38	8.0 x 6.0, Q=1.34	8.5 x 6.3, Q=1.36	7.9 x 6.3, Q=1.26
	ornamentation	hight	0.1–0.4	0.1–0.2	0.2–0.4	0.1–0.2	0.1–0.3
		w=warts l=lines f=fusions	w=8.4, l=2.2, f=4.8	w=10.2, l=5.4, f=5.1	w=8.6, l=1.4, f=4.6	w=12.4, l=9.2, f=5.4	w=12.0, l=10.4, f=4.6
	suprahilar spot		medium	medium	small	large	medium
hymenium	hymenial cystidia at lamellae sides	size		88.9 x 9.5	70.8 x 9.1	109.8 x 8.8	83.6 x 8.7
				103.8 x 11.0	101.8 x 9.7	100.3 x 9.8
			89.5 x 8.7		88.1 x 8.9
			73.7 x 8.0		83.1 x 8.9
					80.7 x 7.7
			85.8 x 8.5	91.9 x 9.8	82.6 x 8.9	106.6 x 9.1	83.6 x 8.7
		contents	little, composed of large pale, oily, refringent guttules	heteromorphous, oily, mostly fragmented in multiple crystalline-like masses or slightly granulose	heteromorphous, oily, fragmented in multiple crystalline-like masses	heteromorphous, oily, fragmented in multiple masses to needle-like crystalline	heteromorphous, oily, fragmented in multiple crystalline-like masses
		shape	cylindrical to narrowly fusiform, apically obtuse to mucronate	variable: (1) narrowly fusiform to narrowly clavate, flexuose to even slightly moniliform, apically obtuse or with a constriction or with small appendage to even slightly mucronate; (2) narrowly fusiform to lanceolate, flexuose, tapering towards the top	cylindrical to narrowly fusiform to narrowly clavate, sometimes slightly flexuose, apically obtuse or with small appendage	cylindrical to narrowly fusiform, apically obtuse with small appendage or slightly tapering towards the top	cylindrical to narrowly fusiform, often slightly moniliform and flexuose, apically obtuse or with double constriction or small appendage
	hymenial cystidia at lamellae edges	size		52.7 x 8.2	54.3 x 9.3	82.0 x 9.6	62.3 x 7.8
				109.1 x 9.4	76.2 x 9.8	86.4 x 9.2
			58.5 x 7.9		76.1 x 8.5
					51.4 x 9.4
			58.5 x 7.9	63.7 x 8.5	69.4 x 9.1	82.9 x 9.5	62.3 x 7.8
	basidia	size	58.0 x 10.9	62.6 x 9.6	59.6 x 9.0	71.7 x 9.0	60.9 x 9.9
			50.3 x 10.9	62.5 x 9.4	63.8 x 10.3	58.7 x 9.7
			63.2 x 10.2		63.3 x 9.9
					67.6 x 9.7
			55.1 x 10.8	62.6 x 9.5	62.8 x 9.6	67.3 x 9.2	60.9 x 9.9
		shape	narrowly clavate	narrowly clavate	narrowly clavate	narrowly clavate to cylindrical	narrowly clavate
	marginal cells	size		26.7 x 5.3		26.4 x 6.6	21.5 x 6.6
				24.2 x 6.2		26.7 x 5.7
			22.1 x 4.9		21.5 x 5.6
					23.8 x 6.5
			22.1 x 4.9	26.1 x 5.6	22.2 x 5.9	26.5 x 6.3	21.5 x 6.6
		shape	poorly differentiated, cylindrical, flexuose	undifferentiated, cylindrical to narrowly clavate	poorly differentiated, cylindrical to narrowly clavate, flexuose	poorly differentiated, cylindrical to narrowly clavate to fusiform, flexuose	undifferentiated, cylindrical to narrowly clavate
	TC margin	size	89.9 x 7.1	71.7 x 6.6	81.5 x 4.5	49.4 x 6.0	61.4 x 6.0
			103.8 x 6.0	62.5 x 6.5	89.4 x 5.3	62.0 x 6.0
			63.2 x 6.4		78.5 x 4.7
					91.1 x 5.0
					82.0 x 5.4
			86.6 x 6.6	70.2 x 5.4	83.5 x 4.9	53.6 x 6.0	61.4 x 6.0
		shape	narrowly cylindrical to subulate, apically attenuated	narrowly cylindrical, apically slightly attenuated	narrowly cylindrical	narrowly cylindrical to subulate, apically slightly attenuated	narrowly cylindrical to slightly subulate or narrowly fusiform, apically attenuated
	TC centre	size	71.3 x 5.5	55.4 x 5.0	95.2 x 4.8	59.5 x 5.2	70.5 x 7.4
			74.4 x 6.6	79.6 x 4.9	105.0 x 5.5	58.0 x 5.0
			72.0 x 5.6		79.8 x 5.4
					70.9 x 3.8
					63.0 x 4.0
			72.9 x 6.0	59.8 x 5.0	79.6 x 4.6	59.0 x 5.1	70.5 x 7.4
	subterminal cells		usually shorter and gradually wider	similar in length or slightly shorter, similar in width or gradually slightly wider	similar in length or shorter, similar in width	shorter and gradually wider	similar in length and width or slightly wider; containing inflated cells
	PC margin	size	80.0 x 8.0	110.6 x 7.2	121.0 x 6.0	83.0 x 7.3 (only 4 observed)	98–more than 320 x 7.3
					131.5 x 6.8	66.6 x 6.0 (only 1 observed)
			97.0 x 6.6		128.8 x 6.6
			109.0 x 8.5		100.6 x 7.3
					135.8 x 5.5
			79.5 x 7.0	110.6 x 7.2	119.5 x 6.7	79.6 x 7.0	98–more than 320 x 7.3
		contents	oily guttulate	heteromorphous, oily content, mostly fragmented in multiple crystalline-like masses or granulose	oily granulose	very little, heteromorphous, oily content , fragmented in multiple masses to needle-like crystalline	heteromorphous, oily, fragmented in multiple crystalline-like masses or more granulose
		a= appendages b= bifurcations	a=17%, b=17%	a=75%, b=0%	a=0%, b=0%	a=0%, b=0%	a=0%, b=30%
		density	widely dispersed	widely dispersed to rare	dispersed	extremely rare	numerous
	PC centre	size		105.6 x 6.3		PC absent	117.4 x 8.4
				115.0 x 8.0	73.0 x 5.0	PC absent
			64.8 x 6.0		131.4 x 6.1
			87.0 x 7.8		96.0 x 6.0
					106.3 x 5.7
			75.2 x 6.8	106.7 x 6.4	123.0 x 6.0	PC absent	117.4 x 8.4
		contents	oily guttulate	heteromorphous, oily content, mostly fragmented in multiple crystalline-like masses or granulose	less, more oily guttulate	PC absent	heteromorphous, oily, fragmented in multiple crystalline-like masses or more granulose
		a= appendages b= bifurcations	a=67%, b=0%	a=100%, b=0%	a=0%, b=0%	PC absent	a=21.4%, b=14.3%
		density	widely dispersed	widely dispersed	dispersed	PC absent	numerous
	depth		80–90	175–400	90–136	250–300	200–275
	structure		not sharply delimited from trama, subpellis not delimited from suprapellis, dense, homogeneous	not sharply delimited from trama, subpellis not delimited from suprapellis, dense near surface and near trama, irregularly oriented, more parallel and horizontal near trama and surface, intricate everywhere	not sharply delimited from trama, subpellis not well delimited from suprapellis, dense near surface and near trama, irregularly oriented, more parallel and horizontal near trama	not sharply delimited, subpellis not delimited from suprapellis, dense near surface and near trama, loose in intermediate zone, irregularly oriented	not sharply delimited from trama, subpellis not delimited from suprapellis, more dense near surface and near trama, irregularly oriented, more parallel and horizontal near trama
	pigmentation		only near the surface	only near the surface	throughout the pileipellis	throughout the pileipellis	only in the upper part
trama	cystidioid hyphae		present	present	present	absent	present
	oleiferous hyphae		present	present	present	present	present
