# Supplementary material for: Enlightening the black and white: species delimitation and UNITE species hypothesis testing in the Russula albonigra species complex
Source: IMA Fungus. 2021 Aug 2;12:20. doi: 10.1186/s43008-021-00064-0 (PMC8327428; doi:10.1186/s43008-021-00064-0)
Supplement: Supplementary file 3 — Additional file 3. Proposed corrected sequence annotation. Table with proposed corrected annotation of the taxonomic data of the public sequences. [file 43008_2021_64_MOESM3_ESM.xlsx]

## Sheet: Blad1
Additional file 3. List of sequences retrieved from public databases with original identification (28/08/2020) and proposed identification (ID). Sequences of compromised quality are recognised based on missing similarity match in diagnostic nucleotide positions.
accession no.	SH at optimal distance threshold of 0.5%	original ID (MB no.)	corrected ID (MB no.)	DOI
UDB0602964	SH1961392.08	Russula (MB18493)	Russula albonigra (MB163742)	DOI: 10.1186/s43008-021-00064-0
UDB0602964	SH1961392.08	/	Russula albonigra (MB163742)	DOI: 10.1186/s43008-021-00064-0
JF519171	SH1961392.08	Russula (MB18493)	Russula albonigra (MB163742)	DOI: 10.1186/s43008-021-00064-0
JF519253	SH1961392.08	Russula (MB18493)	Russula albonigra (MB163742)	DOI: 10.1186/s43008-021-00064-0
JF519248	SH1961392.08	Russula (MB18493)	Russula albonigra (MB163742)	DOI: 10.1186/s43008-021-00064-0
JF519235	SH1961392.08	Russula (MB18493)	Russula albonigra (MB163742)	DOI: 10.1186/s43008-021-00064-0
JF519228	SH1961392.08	Russula (MB18493)	Russula albonigra (MB163742)	DOI: 10.1186/s43008-021-00064-0
UDB0660450	SH2920620.08	Russulaceae (MB81358)	Russula ambusta (to be assigned)	DOI: 10.1186/s43008-021-00064-0
UDB051783	SH1961426.08	/	Russula ambusta (to be assigned)	DOI: 10.1186/s43008-021-00064-0
UDB0703616	SH1961426.08	/	Russula ambusta (to be assigned)	DOI: 10.1186/s43008-021-00064-0
UDB0367026	SH1961426.08	/	Russula ambusta (to be assigned)	DOI: 10.1186/s43008-021-00064-0
FJ013070	SH1961426.09	Russula (MB18493)	Russula ambusta (to be assigned)	DOI: 10.1186/s43008-021-00064-0
DQ422030	N/A	Russula albonigra (MB163742)	Russula ambusta (to be assigned)	DOI: 10.1186/s43008-021-00064-0
UDB0273348	SH2890350.08	Russula (MB18493)	Russula nigrifacta (to be assigned)	DOI: 10.1186/s43008-021-00064-0
UDB0299885	SH2890350.08	/	Russula nigrifacta (to be assigned)	DOI: 10.1186/s43008-021-00064-0
UDB0448007	SH2890350.08	/	Russula nigrifacta (to be assigned)	DOI: 10.1186/s43008-021-00064-0
UDB0703036	SH1961382.08	Russula (MB18493)	Russula ustulata (to be assigned)	DOI: 10.1186/s43008-021-00064-0
UDB0585705	SH1961382.08	Russula (MB18493)	Russula ustulata (to be assigned)	DOI: 10.1186/s43008-021-00064-0
UDB011193	SH1961382.08	Russula albonigra (MB163742)	Russula ustulata (to be assigned)	DOI: 10.1186/s43008-021-00064-0
UDB0701696	SH1961382.08	Russula (MB18493)	Russula ustulata (to be assigned)	DOI: 10.1186/s43008-021-00064-0
UDB031522	SH1961382.08	Russula albonigra (MB163742)	Russula ustulata (to be assigned)	DOI: 10.1186/s43008-021-00064-0
UDB0661958	SH1961382.08	Russula (MB18493)	Russula ustulata (to be assigned)	DOI: 10.1186/s43008-021-00064-0
UDB031523	SH1961382.08	Russula albonigra (MB163742)	Russula ustulata (to be assigned)	DOI: 10.1186/s43008-021-00064-0
UDB0392273	SH1961382.08	Russula (MB18493)	Russula ustulata (to be assigned)	DOI: 10.1186/s43008-021-00064-0
UDB051911	SH1961382.08	/	Russula ustulata (to be assigned)	DOI: 10.1186/s43008-021-00064-0
UDB0536051	SH1961382.08	/	Russula ustulata (to be assigned)	DOI: 10.1186/s43008-021-00064-0
UDB0211768	SH1961382.08	Russula (MB18493)	Russula ustulata (to be assigned)	DOI: 10.1186/s43008-021-00064-0
UDB0641772	SH1961382.08	Russula (MB18493)	Russula ustulata (to be assigned)	DOI: 10.1186/s43008-021-00064-0
UDB016040	SH1961382.08	Russula albonigra (MB163742)	Russula ustulata (to be assigned)	DOI: 10.1186/s43008-021-00064-0
UDB0513905	SH1961382.08	Russula (MB18493)	Russula ustulata (to be assigned)	DOI: 10.1186/s43008-021-00064-0
UDB037058/NOBAS3604-16	SH1961382.08	Russula albonigra (MB163742)	Russula ustulata (to be assigned)	DOI: 10.1186/s43008-021-00064-0
UDB0287633	SH1961382.08	Russula (MB18493)	Russula ustulata (to be assigned)	DOI: 10.1186/s43008-021-00064-0
UDB038057/NOBAS948-15	SH1961382.08	Russula albonigra (MB163742)	Russula ustulata (to be assigned)	DOI: 10.1186/s43008-021-00064-0
UDB011240	SH1961382.08	Russula albonigra (MB163742)	Russula ustulata (to be assigned)	DOI: 10.1186/s43008-021-00064-0
UDB0459908	SH1961382.08	/	Russula ustulata (to be assigned)	DOI: 10.1186/s43008-021-00064-0
UDB0669827	SH1961382.08	/	Russula ustulata (to be assigned)	DOI: 10.1186/s43008-021-00064-0
MH930188	SH1961382.08	Russula albonigra (MB163742)	Russula ustulata (to be assigned)	DOI: 10.1186/s43008-021-00064-0
KJ769287	SH1961382.08	Russula (MB18493)	Russula ustulata (to be assigned)	DOI: 10.1186/s43008-021-00064-0
NOBAS4607-17	N/A	Russula albonigra (MB163742)	Russula ustulata (to be assigned)	DOI: 10.1186/s43008-021-00064-0
KF306040	SH1961409.08	Russula albonigra (MB163742)	Russula (MB18493)	DOI: 10.1186/s43008-021-00064-0
KF306041	SH1961409.08	Russula albonigra (MB163742)	Russula (MB18493)	DOI: 10.1186/s43008-021-00064-0
KF306042	SH1961409.08	Russula albonigra (MB163742)	Russula (MB18493)	DOI: 10.1186/s43008-021-00064-0
KF306043	SH1961409.08	Russula albonigra (MB163742)	Russula (MB18493)	DOI: 10.1186/s43008-021-00064-0
JF834355	SH1961409.08	Russula albonigra (MB163742)	Russula (MB18493)	DOI: 10.1186/s43008-021-00064-0
KT800130	SH1961425.08	Russula albonigra (MB163742)	Russula (MB18493)	DOI: 10.1186/s43008-021-00064-0
UDB024525	SH1961434.08	Russula albonigra (MB163742)	Russula (MB18493)	DOI: 10.1186/s43008-021-00064-0
JF908707	SH1961540.08	Russula albonigra (MB163742)	Russula (MB18493)	DOI: 10.1186/s43008-021-00064-0
Sequences of compromised quality
UDB0663165	SH2890350.08	/
UDB0557800	SH1961382.08	/
UDB065518	SH1961382.08	/
UDB0502905	SH1961382.08	/
N/A: not applicable, sequence is not in UNITE; /:no taxon name assigned (at least genus level); MB: Mycobank
